# Supplementary material for: Editing of SlWRKY29 by CRISPR-activation promotes somatic embryogenesis in Solanum lycopersicum cv. Micro-Tom
Source: PLoS One. 2024 Apr 1;19(4):e0301169. doi: 10.1371/journal.pone.0301169 (PMC10984418; doi:10.1371/journal.pone.0301169)
Supplement: S7 Table — (XLSX) [file pone.0301169.s013.xlsx]

## Sheet: FS1H-PEMs
S7 Table. List of proteins from Solanum lycopersicum (FS1H PEM) used to build the PPI network
CK signaling cluster (14 genes)
					FS1H
No	ID S. lycopersicum	Identifier	Annotation	Homologue A. thaliana	LOG2
1	Solyc05g013540.1.1	Solyc05g013540.1.1	ethylene-responsive transcription factor ESR1-like	ESR2	1.9
2	wus	Solyc02g083950.2.1	Protein WUSCHEL	WUS	2.24
3	NAM	Solyc07g062840.2.1	Goblet; NO APICAL MERISTEM	NAM	1.48
4	SlERF52	Solyc03g117130.2.1	annotation not available	ERF52	1.08
5	Solyc05g006420.2.1	Solyc05g006420.2.1	two-component response regulator ARR5	ARR5	1.15
6	Solyc04g008110.2.1	Solyc04g008110.2.1	histidine kinase 4	HK4	1.2
7	Solyc03g113720.2.1	Solyc03g113720.2.1	two-component response regulator ARR15	ARR15	1.31
8	Solyc08g076850.2.1	Solyc05g013540.1.1	protein TORNADO 2	TRN2	1.69
9	TRN1	Solyc08g076850.2.1	protein TORNADO 1	TRN1	1.1
10	Solyc05g051640.2.1	Solyc05g051640.2.1	Leucine-rich repeat receptor-like protein kinase tdr.	PXY/TDR	1.31
11	WOX4	Solyc04g078650.2.1	WOX4	WOX4	1.48
12	Solyc02g069440.2.1	Solyc02g069440.2.1	LOB domain-containing protein 4	LBD4	1.66
13	TKn3	Solyc05g005090.2.1	Uncharacterized protein; Knotted 3 protein	KNAT3	1.25
14	Solyc10g086640.1.1	Solyc10g086640.1.1	BEL1-like homeodomain protein 9 isoform X2	BELL1	1.05
Nucleosome cluster and HMG interactions (41 genes).
					FS1H
No	ID S. lycopersicum	Identifier	Annotattion	Homologue A. thaliana	LOG2
1	Solyc05g008480.2.1	Solyc05g008480.2.1	annotation not available	ASF1A	1.64
2	Solyc02g063290.2.1	Solyc02g063290.2.1	annotation not available	SGA2	1.64
3	Solyc10g006000.2.1	Solyc10g006000.2.1	annotation not available	ASHH1	1.2
4	Solyc03g093770.1.1	Solyc03g093770.1.1	annotation not available	SUVH6	EXCLUSIVE
5	Solyc05g007760.1.1	Solyc05g007760.1.1	Uncharacterized protein loc101244286; SET domain protein 35	SDG35	1.02
6	FIE	FIE	Fertilization-independent endosperm protein	FIE	EXCLUSIVE
7	Solyc01g102260.2.1	Solyc01g102260.2.1	annotation not available	AGL80	1.77
8	Solyc09g074300.1.1	Solyc09g074300.1.1	Histone h2ax-like	H2AXA	1.36
9	HTA6	Solyc01g099410.2.1	Histone H2A.1	HTA6	1.16
10	Solyc06g005390.1.1	Solyc06g005390.1.1	Histone h2b.7-like	H22B	1.5
11	Solyc02g038690.1.1	Solyc02g038690.1.1	Belongs to the histone H2B family	HTB11	1.66
12	Solyc07g065560.1.1	Solyc07g065560.1.1	annotation not available	HTB11	EXCLUSIVE
13	Solyc06g084090.2.1	Solyc06g084090.2.1	Probable histone h2a variant 1	HTA11	1.26
14	Solyc02g077480.1.1	Solyc02g077480.1.1	Histone superfamily protein	H3	1.24
15	Solyc01g073970.2.1	Solyc01g073970.2.1	Histone h3.2	AT5G65360	1.61
16	Solyc01g079110.2.1	Solyc01g079110.2.1	Histone h3.2-like	H3	1.42
17	Solyc01g080600.2.1	Solyc01g080600.2.1	annotation not available	H3.3	1.61
18	Solyc12g056540.1.1	Solyc12g056540.1.1	Histone h3.2-like	H3	1.1
19	Solyc04g081150.2.1	Solyc04g081150.2.1	Histone H3	H3	1
20	LOC544081	Solyc05g054610.1.1	Histone H4	H4	1.67
21	Solyc11g072840.1.1	Solyc11g072840.1.1	Histone h4-like	H4	1.08
22	Solyc04g011390.1.1	Solyc04g011390.1.1	Uncharacterized protein loc101252991	H4	1.78
23	Solyc04g074580.1.1	Solyc04g074580.1.1	Histone H4	H4	1
24	Solyc06g075830.1.1	Solyc06g075830.1.1	Histone H4	H4	1.03
25	Solyc11g072860.1.1	Solyc11g072860.1.1	annotation not available	H4	1.16
26	Solyc01g086820.2.1	Solyc01g086820.2.1	Histone superfamily protein	H3	1.44
27	Solyc06g072240.1.1	Solyc06g072240.1.1	Histone H4	H4	1.78
28	Solyc12g094440.1.1	Solyc12g094440	HMG -B9	AT1G76110	2.05
29	Solyc10g008910.1.1	Solyc10g008910.1.1	annotation not available	H3	1.47
30	Solyc09g074760.1.1	Solyc09g074760.2.1	annotation not available	NF-YB5	EXCLUSIVE
31	Actin-75	Actin-75	annotation not available	Actin-76	1.08
32	Solyc01g087050.2.1	Solyc01g087050.2.1	annotation not available	NTT	1.22
33	Solyc01g090830.2.1	Solyc01g090830	V-type proton ATPase subunit G	AT1G02040	EXCLUSIVE
34	Solyc09g008440.1.1	Solyc09g008440.1.1	Zinc finger protein zat5	AT5G03510	1.37
35	Solyc02g088670.1.1	Solyc02g088670.1.1	annotation not available	At1g26610	1.33
36	Solyc08g078590.1.1	Solyc08g078590.1.1	annotation not available	AT1G02030	1.33
37	Solyc09g060000.1.1	Solyc09g060000.1.1	annotation not available	ASHH1	EXCLUSIVE
38	Solyc11g011560.1.1	Solyc11g011560.1.1	annotation not available	MMD1	EXCLUSIVE
39	Solyc12g013940.1.1	Solyc12g013940.1.1	annotation not available	LUG	EXCLUSIVE
40	Solyc05g052080.1.1	Solyc05g052080.1.1	annotation not available	AT5G07490	EXCLUSIVE
41	Solyc03g098070.2.1	Solyc03g098070.2.1	annotation not available	SGR5	1.07
Cell Cycle Cluster (48 genes).
					FS1H
No	ID S. lycopersicum	Identifier	Annotattion	Homologue A. thaliana	LOG2
1	WEE1	Solyc09g074830.2.1	Wee1-like protein kinase	wee2	1.02
2	CycD3;3	Solyc12g088650.1.1	CycD3;3 protein; Belongs to the cyclin family	CycD3;3	1.6
3	Cyclin-D5-3-like	Cyclin-D5-3-like	B3 domain-containing transcription factor FUS3; Uncharacterized protein; AP2/B3-like transcriptional factor family protein	Cyclin-D5-3-like	EXCLUSIVE
4	Solyc05g007450.2.1	Solyc05g007450.2.1	Origin of replication complex subunit 6; Origin recognition complex protein 6	ORC6	1.09
5	Solyc01g009040.2.1	Solyc01g009040.2.1	G2/mitotic-specific cyclin S13-7-like	AT2G26500	1.37
6	Solyc02g086470.2.1	Solyc02g086470.2.1	Denticleless protein homolog	AT3G27640	1.28
7	Solyc04g078310.2.1	Solyc04g078310.2.1	Belongs to the cyclin family	CYCA3;2	1.58
8	mpka1;1	Solyc12g019460.1.1	MPKA1;1	MPKA1;1	0.01
9	Solyc08g081610.2.1	Solyc08g081610.2.1	WRKY29	WRKY29	0.94
10	Solyc12g088530.1.1	Solyc12g088530.1.1	Belongs to the cyclin family	CYCA3;1	1.58
11	Solyc10g080950.1.1	Solyc10g080950.1.1	G2/mitotic-specific cyclin S13-7-like	CYC1BAT	1.37
12	Solyc11g013730.1.1	Solyc11g013730.1.1	annotation not available	RBCL	1.71
13	Solyc03g119070.2.1	Solyc03g119070.2.1	Exonuclease 1 isoform x1; 5'-3' exonuclease family protein	DUF	1.44
14	Solyc05g053520.2.1	Solyc05g053520.2.1	annotation not available	POLD4	1.57
15	Solyc06g051040.2.1	Solyc06g051040.2.1	Probable inactive serine/threonine-protein kinase bub1	MAD3/BUB1	1.28
16	Solyc08g082070.2.1	Solyc08g082070.2.1	annotation not available	3XHMG box 2	1.36
17	Solyc01g097970.2.1	Solyc01g097970.2.1	annotation not available	DUT1	1.3
18	Solyc05g015320.2.1	Solyc05g015320.2.1	65-kDa microtubule-associated protein 8; Microtubule-associated protein 65-8	MAP65-8	1.29
19	Solyc08g066050.2.1	Solyc08g066050.2.1	Serine/threonine-protein kinase aurora-2	AUR2	1.01
20	Solyc07g053950.1.1	Solyc07g053950.1.1	annotation not available	AUR2	1.06
21	Solyc04g008820.2.1	Solyc04g008820	Uncharacterized protein; High-mobility group box 6	HMGB6	1.12
22	Solyc11g065190.1.1	Solyc11g065190.1.1	Ubiquitin-conjugating enzyme e2 20; Belongs to the ubiquitin-conjugating enzyme family	UBI19	1.52
23	Solyc04g014520.1.1	Solyc04g014520.1.1	annotation not available	DUF716	1.33
24	Solyc03g007130.2.1	Solyc03g007130.2.1	annotation not available	PLE	1.19
25	LOC543715	LOC543715	TK1-like deoxyribonucleoside kinase; Thymidine kinase	TK1a	1.22
26	Solyc06g083130.2.1	Solyc06g083130.2.1	Uncharacterized protein	AT3G25400	2.3
27	Solyc09g091420.2.1	Solyc09g091420.2.1	Inosine triphosphate pyrophosphatase	AT4G13720	1.18
28	Solyc10g078680.1.1	Solyc10g078680.1.1	annotation not available	AT3G57880	1.07
29	Solyc11g066350.1.1	Solyc11g066350.1.1	annotation not available	AT5G04320	1.44
30	Solyc10g008320.1.1	Solyc10g008320.1.1	annotation not available	AT4G28310	1.27
31	Solyc06g053760.2.1	Solyc06g053760.2.1	Syntaxin of plants	SYP111	1.23
32	Solyc06g069640.2.1	Solyc06g069640.2.1	Hydrolyzes deoxynucleoside triphosphates	AT3G25400	2.3
33	Solyc09g090300.2.1	Solyc09g090300.2.1	Dctp pyrophosphatase 1 isoform x2	AT3G25400	1.2
34	Solyc02g093720.2.1	Solyc02g093720.2.1	annotation not available	AT3G01710	1.09
35	Solyc05g055680.2.1	Solyc05g055680.2.1	annotation not available	AT3G02640	1.46
36	Solyc11g008690.1.1	Solyc11g008690.1.1	annotation not available	HTB11	1.46
37	Solyc11g006420.1.1	Solyc11g006420.1.1	Uncharacterized protein; 5'-nucleotidases;magnesium ion binding	AT2G38680	1.02
38	Solyc03g120950.2.1	Solyc03g120950.2.1	Unknown protein; Has 27 Blast hits to 27 proteins in 11 species: Archae - 0; Bacteria - 0; Metazoa - 0; Fungi - 0; Plants - 25; Viruses - 0; Other Eukaryotes - 2 (source: NCBI BLink)	AT2G42110	1.45
39	Solyc02g088830.2.1	Solyc02g088830.2.1	Uncharacterized protein loc101260290; Hydroxyproline-rich glycoprotein family protein	AT3G02120	1.66
40	Solyc07g066540.1.1	Solyc07g066540.1.1	Unknown protein; BEST Arabidopsis thaliana protein match is: unknown protein (TAIR:AT5G56120.1); Has 70 Blast hits to 70 proteins in 12 species: Archae - 0; Bacteria - 0; Metazoa - 0; Fungi - 0; Plants - 70; Viruses - 0; Other Eukaryotes - 0 (source /.../ BLink)	AT3G12870	1.39
41	Solyc07g062100.2.1	Solyc07g062100.2.1	NuA3 HAT complex component NTO1; RING/FYVE/PHD zinc finger superfamily protein	AT3G14740	1.79
42	Solyc06g076790.1.1	Solyc06g076790.1.1	Uncharacterized protein; LOCATED IN: thylakoid, chloroplast thylakoid membrane, chloroplast, chloroplast envelope; EXPRESSED IN: 22 plant structures; EXPRESSED DURING: 13 growth stages; CONTAINS InterPro DOMAIN/s: Thylakoid soluble phosphoprotein TSP9 (InterPro:IPR021584); /.../ Blast hits to 37 proteins in 10 species: Archae - 0; Bacteria - 0; Metazoa - 0; Fungi - 0; Plants - 37; Viruses - 0; Ot…	AT3G47070	1.63
43	Solyc06g076000.1.1	Solyc06g076000.1.1	annotation not available	WOX2	EXCLUSIVE
44	Solyc05g005370.1.1	Solyc05g005370.1.1	annotation not available (homologous to AT1G21970, gene_synonym="AtLEC1; EMB 212; EMB212; EMBRYO DEFECTIVE 212; LEAFY COTYLEDON 1; NF-YB9; NUCLEAR FACTOR Y; SUBUNIT B9; T26F17.20; T26F17_20"	LEC1	EXCLUSIVE
45	Solyc10g005680.1.1	Solyc10g005680.1.1	Wuschel-related homeobox 2	WRKY2	EXCLUSIVE
46	Solyc02g094460.1.1	Solyc02g094460.1.1	B3 domain-containing transcription factor FUS3	FUS3	EXCLUSIVE
47	Solyc09g018890.2.1	Solyc09g018890.2.1	Unknown protein; FUNCTIONS IN: molecular_function unknown; LOCATED IN: chloroplast; EXPRESSED IN: 21 plant structures; EXPRESSED DURING: 13 growth stages; CONTAINS InterPro DOMAIN/s: Protein of unknown function DUF2996 (InterPro:IPR021374); Has 159 /.../hits to 159 proteins in 52 species: Archae - 0; Bacteria - 76; Metazoa - 0; Fungi - 0; Plants - 38; Viruses - 0; Other Eukaryotes - 45 (source: N…	no homologs	1.64
48	Solyc07g007190.2.1	Solyc07g007190.2.1	annotation not available	no homologs	1.15
ATP synthase-Plastid Ribosomal Proteins (26 genes).
					FS1H
No	ID S. lycopersicum	Identifier	Annotation	Homologue A. thaliana	LOG2
1	atpB	Solyc01g007320.2.1	b-ATP synthase, chloroplastic	atpB	1.1
2	Solyc01g017220.1.1	Solyc01g017220.1.1	ATP synthase epsilon chain	ATPE	1.09
3	Solyc08g078200.1.1	Solyc08g078200	Plasma membrane ATPase; H(+)-ATPase 7	PPa5	EXCLUSIVE
4	Solyc09g098440.2.1	Solyc09g098440.2.1	V-type h+-transporting ATPase subunit e	AT5G55290	1.15
5	Solyc02g078190.2.1	Solyc02g078190	V-type proton ATPase subunit G	VATG3	EXCLUSIVE
6	Solyc06g065990.1.1	Solyc06g065990.1.1	F-type h+-transporting ATPase subunit b	PDE334	1.1
7	Solyc04g074900.2.1	Solyc04g074900.2.1	Small subunit ribosomal protein s21e	AT5G27700	1.43
8	Solyc05g009570.2.1	Solyc05g009570.2.1	30S ribosomal protein 3, chloroplastic	PSRP3/1	1.25
9	Solyc11g021130.1.1	Solyc11g021130.1.1	Belongs to the universal ribosomal protein uS7 family	RPS7.2	1.12
10	rpl20	Solyc01g007470.1.1	50S ribosomal protein L20, chloroplastic	RPL20	EXCLUSIVE
11	rpl22	Solyc01g007610.2.1	30S ribosomal protein S3, chloroplastic	RPL22	EXCLUSIVE
12	rps7-A	Solyc01g007670.2.1	30S ribosomal protein S7, chloroplastic	rps7-A	1.12
13	LOC544217	Solyc09g065180.2.1	Mrna binding protein precursor	CSP41A	1.11
14	Solyc03g044440.1.1	Solyc03g044440.1.1	annotation not available	PSAL	EXCLUSIVE
15	Solyc06g073260.2.1	Solyc06g073260.2.1	Chloroplast stem-loop binding protein of 41 kda b, chloroplastic	CRB	1.04
16	Solyc08g007140.2.1	Solyc08g007140.2.1	annotation not available	TRX-M4	1.11
17	Solyc10g061970.1.1	Solyc10g061970.1.1	annotation not available	TRX-M4	1.11
18	Solyc01g009560.1.1	Solyc01g009560.1.1	CEN-like protein 0	TFL1	1.76
19	Solyc03g026050.2.1	Solyc03g026050.2.1	CEN-like protein 1	BFT	1.76
20	Solyc02g082940.2.1	Solyc02g082940.2.1	annotation not available	TBL34	2.59
21	Solyc04g008060.2.1	Solyc04g008060.2.1	Uncharacterized protein; Vacuolar iron transporter 1	VIT1	1.14
22	EXP1	Solyc06g051800	Expansin 1 protein; Causes loosening and extension of plant cell walls by disrupting non-covalent bonding between cellulose microfibrils and matrix glucans. No enzymatic activity has been found	EXP2	1.19
23	EXP2	Solyc06g049050	Expansin precursor; Causes loosening and extension of plant cell walls by disrupting non-covalent bonding between cellulose microfibrils and matrix glucans. No enzymatic activity has been found	EXP3	1.81
24	Solyc08g074860.1.1	Solyc08g074860.1.1	Belongs to the thioredoxin family	EIF3G1	EXCLUSIVE
25	Solyc08g013680.2.1	Solyc08g013680.2.1	annotation not available	HA11	EXCLUSIVE
26	Solyc02g081600.2.1	Solyc02g081600.2.1	Solute carrier family 39 (zinc transporter), member 1/2/3; Uncharacterized protein; Zinc transporter 12 precursor	ZIP5	1.08
Chloroplast-Photosynthesis Cluster (48 genes).
					FS1H
No	ID S. lycopersicum	Identifier	Annotation	Homologue A. thaliana	LOG2
1	CAB11	Solyc03g115900.2.1	Light-harvesting complex i chlorophyll a/b binding protein 4	CAB12	1.42
2	CAB12	Solyc06g069730.2.1	Light-harvesting complex i chlorophyll a/b binding protein 4	CAB13	1.33
3	CAB4	Solyc07g047850.2.1	Chlorophyll a-b binding protein 4, chloroplastic	CAB5	1.18
4	CAB6A	Solyc05g056070.2.1	Chlorophyll a-b binding protein 6A, chloroplastic	CAB6A	1.95
5	CLEB3J9	Solyc04g074640.2.1	Thylakoid lumenal 29 kDa protein, chloroplastic	CLEB3J10	1.04
6	FESOD	Solyc06g048410.2.1	Iron superoxide dismutase isoform 2	FESOD	1.24
7	Ferredoxin	Solyc01g103920.2.1	Ferredoxin	Ferredoxin	1.05
8	Ferritin-1	Solyc06g050980.2.1	Ferritin-1, chloroplastic	Ferritin-2	1
9	LOC543976	Solyc12g006140.1.1	Light-harvesting complex ii chlorophyll a/b binding protein 2	LOC543977	1.18
10	PSBS	Solyc06g060340.2.1	Photosystem II 22 kDa protein, chloroplastic	PSBS	1.46
11	Phosphoribulokinase	Solyc08g076220.2.1	Phosphoribulokinase, chloroplastic	PRK	1.14
12	RBCS-1	Solyc02g063150.2.1	Ribulose bisphosphate carboxylase small chain 1, chloroplastic	RBCS-2	1.76
13	RBCS-3B	Solyc02g085950.2.1	Ribulose bisphosphate carboxylase small chain 3B, chloroplastic	RBCS-3B	1.9
14	SPA	Solyc04g081320.2.1	Protein disulfide-isomerase	SPA	1.05
15	Solyc01g109040.2.1	Solyc01g109040.2.1	Uncharacterized protein loc101256427	AT2G26500	1.36
16	Solyc01g111510.2.1	Solyc01g111510.2.1	L-ascorbate peroxidase 3, peroxisomal	APX3	1.5
17	Solyc02g062160.1.1	Solyc02g062160.1.1	annotation not available	J11	2.24
18	Solyc02g069450.2.1	Solyc02g069450.2.1	annotation not available	ATP-Sub3	1.31
19	Solyc05g007780.2.1	Solyc05g007780.2.1	Uncharacterized protein	NDH2	1.29
20	Solyc05g041360.1.1	Solyc05g041360.1.1	Maturase K	MATK	1.44
21	Solyc05g056050.2.1	Solyc05g056050.2.1	Light-harvesting complex i chlorophyll a/b binding protein 1	LHCA1	1.95
22	Solyc06g065490.2.1	Solyc06g065490.2.1	Psbp domain-containing protein 6, chloroplastic	psbP6	1.17
23	Solyc06g071610.1.1	Solyc06g071610.1.1	Uncharacterized protein	AT5G50130	1.34
24	Solyc06g074200.2.1	Solyc06g074200.2.1	Photosystem i subunit psao	PSAO	1.11
25	Solyc06g082940.2.1	Solyc06g082940.2.1	annotation not available	PSAL	1.04
26	Solyc07g042440.2.1	Solyc07g042440.2.1	Thioredoxin-dependent peroxiredoxin	PeroxQ	1.02
27	Solyc08g013670.2.1	Solyc08g013670.2.1	Uncharacterized protein	PSAN	1.03
28	Solyc09g064500.2.1	Solyc09g064500.2.1	Photosystem II reaction center PSB28 protein	PSB28	1.36
29	Solyc09g083190.2.1	Solyc09g083190.2.1	Photosynthetic ndh subunit of subcomplex b 5, chloroplastic	PnsB5	1
30	Solyc10g006530.2.1	Solyc10g006530.2.1	Uncharacterized protein	NDH3	1.46
31	Solyc10g008210.2.1	Solyc10g008210.2.1	annotation not available	At1g03780	1.21
32	Solyc12g009200.1.1	Solyc12g009200.1.1	Photosystem i chlorophyll a/b-binding protein 6, chloroplastic	Lhca6	1.21
33	Solyc12g011280.1.1	Solyc12g011280.1.1	Light-harvesting complex i chlorophyll a/b binding protein 3	LHCA3	1.25
34	Solyc12g036170.1.1	Solyc12g036170.1.1	Photosynthetic ndh subunit of subcomplex b 4, chloroplastic isoform x1	NDH4	1.3
35	Solyc12g044280.1.1	Solyc12g044280.1.1	annotation not available	PSAH2	1.54
36	ca2	Solyc02g086820.2.1	Carbonic anhydrase isoform 1	ca3	2.41
37	matK	Solyc09g061390.1.1	Maturase k	matK	1.44
38	Solyc02g077240.2.1	Solyc02g077240.2.1	annotation not available	PDC2	1.07
39	Solyc12g094640.1.1	Solyc12g094640	Glyceraldehyde-3-phosphate dehydrogenase (NADP+) (phosphorylating); Belongs to the glyceraldehyde-3-phosphate dehydrogenase family	GAPB	1.3
40	Solyc01g005510.2.1	Solyc01g005510.2.1	annotation not available	SKS11	1.4
41	Solyc01g091320.2.1	Solyc01g091320.2.1	Plant 4,4-dimethylsterol c-4alpha-methyl-monooxygenase; Belongs to the sterol desaturase family	SMO1-1	1.28
42	Solyc07g042630.2.1	Solyc07g042630.2.1	Terpene cyclase/mutase family member; Belongs to the terpene cyclase/mutase family	CAS1	1.29
43	Solyc09g010710.2.1	Solyc09g010710.2.1	Unknown protein; Has 17 Blast hits to 17 proteins in 7 species: Archae - 0; Bacteria - 0; Metazoa - 0; Fungi - 0; Plants - 17; Viruses - 0; Other Eukaryotes - 0 (source: NCBI BLink)	AT3G09430	1.3
44	Solyc10g005470.2.1	Solyc10g005470.2.1	Unknown protein; FUNCTIONS IN: molecular_function unknown; INVOLVED IN: biological_process unknown; LOCATED IN: chloroplast, chloroplast stroma; Has 30201 Blast hits to 17322 proteins in 780 species: Archae - 12; Bacteria - 1396; Metazoa - 17338; Fu /.../3422; Plants - 5037; Viruses - 0; Other Eukaryotes - 2996 (source: NCBI BLink)	AT4G21445	1.36
45	Solyc02g093500.2.1	Solyc02g093500.2.1	Uncharacterized protein; GDSL-like Lipase/Acylhydrolase superfamily protein	AT5G14450	1
46	Solyc07g052300.2.1	Solyc07g052300.2.1	Plasma membrane atpase 1-like	MYB101	EXCLUSIVE
47	Solyc03g118130.2.1	Solyc03g118130.2.1	Uncharacterized protein loc101245339; Rubredoxin-like superfamily protein	AT5G51010	1.05
48	Solyc02g071930.1.1	Solyc02g071930.1.1	CTD small phosphatase-like protein, Haloacid dehalogenase-like hydrolase (HAD)	CTD	1.16
Oxidative-stress Cluster (20 genes).
					FS1H
No	ID S. lycopersicum	Identifier	Annotation	Homologue A. thaliana	LOG2
1	Solyc10g075160.1.1	Solyc10g075160.1.1	Ferredoxin	FD2	1.05
2	Solyc06g009020.2.1	Solyc06g009020.2.1	annotation not available	GSTF8	1.94
3	Solyc07g056440.2.1	Solyc07g056440.2.1	annotation not available	GSTU25	2.18
4	Solyc03g118560.1.1	Solyc03g118560	annotation not available	TDX	EXCLUSIVE
5	Solyc03g096040.2.1	Solyc03g096040	Uncharacterized protein; 1-cysteine peroxiredoxin 1	PER1	EXCLUSIVE
6	Solyc03g112540.2.1	Solyc03g112540.2.1	Short-chain dehydrogenase tic 32, chloroplastic	AT5G50130	1.75
7	Solyc11g062440.1.1	Solyc11g062440.1.1	Uncharacterized protein; Belongs to the multicopper oxidase family	APX	1.18
8	Solyc03g007030.2.1	Solyc03g007030.2.1	Cdgsh iron-sulfur domain-containing protein 2; Uncharacterized protein; 2 iron, 2 sulfur cluster binding	NEET	3.08
9	LOC544298	Solyc06g005260	Glutaredoxin 3; Glutaredoxin; Has a glutathione-disulfide oxidoreductase activity in the presence of NADPH and glutathione reductase. Reduces low molecular weight disulfides and proteins (By similarity)	GRXC2	1.02
10	Solyc10g076410.1.1	Solyc10g076410.1.1	annotation not available	GSTU19	1.95
11	Solyc02g067800.2.1	Solyc02g067800.2.1	annotation not available	LBD25	1.47
12	Solyc06g009040.2.1	Solyc06g009040.2.1	Glutathione s-transferase-like; Belongs to the GST superfamily	GSTF2	1.94
13	Solyc02g083620.2.1	Solyc02g083620.2.1	Uncharacterized protein	APX5	1.15
14	Solyc02g083630.2.1	Solyc02g083630.2.1	L-ascorbate peroxidase 3	APX3	1.5
15	Solyc10g006970.2.1	Solyc10g006970.2.1	annotation not available	TRX-M4	1.09
16	Solyc01g066910.2.1	Solyc01g066910.2.1	annotation not available	DIR1	2.14
17	Solyc10g084910.1.1	Solyc10g084910	annotation not available	TAC1	EXCLUSIVE
18	Solyc01g005990.2.1	Solyc01g005990.2.1	Uncharacterized protein; Bifunctional inhibitor/lipid-transfer protein/seed storage 2S albumin superfamily protein	AT2G44300	1.2
19	Solyc03g095780.1.1	Solyc03g095780.1.1	annotation not available	PYL4	1.9
20	Solyc10g007640.2.1	Solyc10g007640.2.1	annotation not available	GSTU25	2.18
