# Supplementary material for: Editing of SlWRKY29 by CRISPR-activation promotes somatic embryogenesis in Solanum lycopersicum cv. Micro-Tom
Source: PLoS One. 2024 Apr 1;19(4):e0301169. doi: 10.1371/journal.pone.0301169 (PMC10984418; doi:10.1371/journal.pone.0301169)
Supplement: S8 Table — (XLSX) [file pone.0301169.s014.xlsx]

## Sheet: FS1H
S8 Table. List of proteins from Solanum lycopersicum (FS1H 15-days embryos) used to build the PPI network
	Mechanosensing/ Adaptation to stress (12 genes).
No	ID S. lycopersicum	Identifier	Annotation	Homologue A. thaliana	LOG2
1	PSK1	Solyc09g009130.2.1	Putative phytosulfokine peptide precursor; Putative phytosulfokine peptide	PSK1	1.13487
2	Solyc01g096320.2.1	Solyc01g096320.2.1	annotation not available	HB-12	2.71054
3	Solyc06g075780.1.1	Solyc06g075780.1.1	annotation not available	RHL41	1.9842
4	Solyc12g098510.1.1	Solyc12g098510.1.1	annotation not available	RALFL24	1.1336
5	SP2G	Solyc02g079290.2.1	Protein self pruning 2g; SP2G	E12A11	2.32668
6	Solyc09g089620.1.1	Solyc09g089620.1.1	AT-hook motif nuclear-localized protein 20	AHL20	1.13225
7	SlZFP2	Solyc07g006880.1.1	zinc finger transcription factor SlZFP2	ZFP2	Exclusive
8	Solyc02g036370.2.1	Solyc02g036370.2.1	Uncharacterized protein; Homeodomain-like superfamily protein	RVE1	1.73815
	Heat shock (31 genes).
No	ID S. lycopersicum	Identifier	Annotation	Homologue A. thaliana	LOG2
1	Solyc11g066100.1.1	Solyc11g066100.1.1	Heat shock cognate 70 kda protein; Belongs to the heat shock protein 70 family	HSP70	1.44921
2	Solyc11g022530.1.1	Solyc11g022530.1.1	annotation not available	AT1G72100	2.31396
3	Solyc07g040680.2.1	Solyc07g040680.2.1	Heat shock transcription factor, other eukaryote; Uncharacterized protein; Heat shock transcription factor A9	HSFA2	1.20546
4	Solyc02g072060.1.1	Solyc02g072060.1.1	heat stress transcription factor A-7a-like	HSFA2	Exclusive
5	Solyc04g072000.2.1	Solyc04g072000.2.1	annotation not available	HSFA4A	1.47611
6	Solyc02g078340.2.1	Solyc02g078340.2.1	annotation not available	HSFB2A	2.27967
7	Solyc10g079380.1.1	Solyc10g079380.1.1	annotation not available	HSFB3	3.52209
8	Solyc12g007070.1.1	Solyc12g007070.1.1	Heat shock transcription factor, other eukaryote; Uncharacterized protein; Heat shock transcription factor C1	HSFC1	1.61265
9	DNAJ	Solyc04g081530.1.1	Uncharacterized protein; DNAJ-like protein	DNAJ	1.81126
10	Solyc06g065910.2.1	Solyc06g065910.2.1	annotation not available	Phox1	2.50813
11	Solyc03g007890.2.1	Solyc03g007890.2.1	Molecular chaperone htpg; Heat shock protein 90	HSP90.1	1.22742
12	ARS1	Solyc01g095030.2.1	annotation not available	AT5G52660	1.27907
13	Solyc04g014480.2.1	Solyc04g014480.2.1	15.7 kDa heat shock protein, peroxisomal; HSP20-like chaperones superfamily protein; Belongs to the small heat shock protein (HSP20) family	AT5G37670	1.59267
14	Solyc03g116530.2.1	Solyc03g116530.2.1	annotation not available	GLYI7	2.81224
15	HSP17.4	Solyc08g062340.2.1	Cytosolic class II small heat shock protein HCT2	HSP17.4	1.33945
16	LOC544282	Solyc08g062450.1.1	Class II small heat shock protein Le-HSP17.6 ; Belongs to the small heat shock protein (HSP20) family	HSP17.6II	2.40059
17	MTSHP	Solyc08g078700.2.1	mitochondrial small heat shock protein	HSP23.6	2.46602
18	Solyc03g111100.1.1	Solyc03g111100.1.1	annotation not available	AT5G63350	3.18193
19	Solyc02g088270.2.1	Solyc02g088270.2.1	annotation not available	AT5G39530	2.16662
20	Solyc10g079090.1.1	Solyc10g079090.1.1	annotation not available	AT3G12170	1.21617
21	P18	Solyc01g100030.2.1	deoxyuridine 5\\'-triphosphate nucleotidohydrolase	AT2G24800	1.06318
22	Solyc06g050200.1.1	Solyc06g050200.1.1	mini-chromosome maintenance complex-binding protein	ETG1	Exclusive
23	LOC544055	Solyc06g005060.2.1	elongation factor 1-alpha	At1g07940	1.26618
24	Solyc12g042380.1.1	Solyc12g042380.1.1	annotation not available	AT5G61820	1.06885
25	Alpha-amylase	Solyc03g095710.2.1	Alpha-amylase; Belongs to the glycosyl hydrolase 13 family	AMY2	1.06232
26	bmy3	Solyc01g067660.2.1	Beta-amylase; 1,4-alpha-glucan-maltohydrolase	BMY3	1.07155
27	Solyc00g164680.1.1	Solyc00g164680.1.1	ABC transporter G family member 11-like	ABCG11	1.81568
28	ftsH6	Solyc02g081550.2.1	Cell division protease ftsh; FtsH protease ; Belongs to the AAA ATPase family	FTSH6	1.22752
29	Solyc11g006720.1.1	Solyc11g006720.1.1	annotation not available	AT5G04760	1.2696
30	Solyc02g082380.1.1	Solyc02g082380.1.1	transcription factor MYB1R1-like	AT1G49010
		Gluthatione metabolism (15 genes).
No	ID S. lycopersicum	Identifier	Annotation	Homologue A. thaliana	LOG2
1	Solyc09g074850.2.1	Solyc09g074850.2.1	Glutathione s-transferase parb; Belongs to the GST superfamily	GSTF8	1.31031
2	Solyc12g044520.1.1	Solyc12g044520.1.1	glutathione S-transferase L1-like isoform X1	GSTL1	Exclusive
3	Solyc07g056440.2.1	Solyc07g056440.2.1	probable glutathione S-transferase	GSTU19	1.72308
4	gst	Solyc01g099590.2.1	Glutathione-S-transferase ; Belongs to the GST superfamily	GSTU24	2.76749
5	Solyc12g011320.1.1	Solyc12g011320.1.1	glutathione S-transferase U25-like	GSTU25	Exclusive
6	LOC543815	Solyc01g081310.2.1	Putative glutathione S-transferase T3 ; Belongs to the GST superfamily	GSTU7	2.71964
7	LOC543816	Solyc06g069040.2.1	putative glutathione S-transferase T4	GSTU7	1.54515
8	Solyc09g011620.1.1	Solyc09g011620.1.1	Probable glutathione s-transferase; Belongs to the GST superfamily	GSTU8	1.72308
9	LOC543813	Solyc01g086680.2.1	Uncharacterized protein; Putative glutathione S-transferase T1 ; Belongs to the GST superfamily	GSTU8	1.44017
10	Solyc09g011650.2.1	Solyc09g011650.2.1	annotation not available	GSTU8	1.06973
11	Solyc03g116120.1.1	Solyc03g116120.1.1	glutathione S-transferase U10	GSTU9	Exclusive
12	Solyc01g102660.2.1	Solyc01g102660.2.1	Glutathione s-transferase zeta class isoform x1; Belongs to the GST superfamily	GSTZ1	1.29717
13	Solyc02g021140.2.1	Solyc02g021140.2.1	superoxide dismutase	FSD3	1.325
14	Solyc09g090210.2.1	Solyc09g090210.2.1	annotation not available	AT2G41970	1.42237
15	Solyc03g059080.1.1	Solyc03g059080.1.1	probable protein kinase At2g41970 isoform X2	AT2G41970	Exclusive
		Biopolymers; wax, suberine, cuticle (13 genes).
No	ID S. lycopersicum	Identifier	Annotation	Homologue A. thaliana	LOG2
1	Solyc09g066150.1.1	Solyc09g066150.1.1	annotation not available	CYP94B1	2.0092
2	Solyc07g006890.1.1	Solyc07g006890.1.1	annotation not available	CYP94B1	1.01646
3	Solyc11g065770.1.1	Solyc11g065770.1.1	cytochrome P450 94A2-like	CYP94B1	Exclusive
4	Solyc05g054490.2.1	Solyc05g054490.2.1	very-long-chain enoyl-CoA reductase	CER10	1.35171
5	Solyc03g117800.2.1	Solyc03g117800.2.1	Protein eceriferum 3 isoform x1; Belongs to the sterol desaturase family	CER3	1.77211
6	Solyc03g116610.2.1	Solyc03g116610.2.1	Ethylene-responsive transcription factor win1; Integrase-type DNA-binding superfamily protein	SHN1	4.45975
7	Solyc10g084370.1.1	Solyc10g084370.1.1	annotation not available	RVE8	1.19587
8	CER6	Solyc02g085870.2.1	3-ketoacyl-CoA synthase 6; 3-ketoacyl-CoA synthase	KCS6	1.48536
9	Solyc06g068970.2.1	Solyc06g068970.2.1	annotation not available	AT1G73650	1.22323
10	Solyc01g005410.2.1	Solyc01g005410.2.1	annotation not available	AT1G70680	1.03456
11	Solyc03g096350.2.1	Solyc03g096350.2.1	transcription factor DIVARICATA	AT3G11280	1.83765
12	Solyc01g006860.2.1	Solyc01g006860.2.1	DNAJ heat shock N-terminal domain-containing protein	AT5G06410	1.48067
13	Solyc06g076960.1.1	Solyc06g076960.1.1	annotation not available	ELF4	1.01239
Late embryo abundant proteins LEA (26 genes).
No	ID S. lycopersicum	Identifier	Annotation	Homologue A. thaliana	LOG2
1	SlWRKY40	Solyc06g068460.2.1	WRKY transcription factor 1	WRKY40	1.07537
2	Solyc04g081890.1.1	Solyc04g081890.1.1	annotation not available	AT5G42200	1.96774
3	Solyc05g054380.1.1	Solyc05g054380.1.1	annotation not available	PYL11	2.47849
4	TIP	Solyc06g060760.2.1	Tonoplast intrinsic protein 23; Rb7 ; Belongs to the MIP/aquaporin (TC 1.A.8) family	TIP	3.00291
5	TAS14	Solyc02g084850.2.1	Abscisic acid and environmental stress-inducible protein TAS14	TAS14	2.95254
6	Solyc01g109920.2.1	Solyc01g109920.2.1	Embryogenic cell protein 40; Belongs to the plant dehydrin family	LEA	5.18146
7	ER5	Solyc01g095140.2.1	Ethylene-responsive late embryogenesis-like protein	LEA14	1.83461
8	le25	Solyc10g078770.1.1	Protein LE25 ; Belongs to the LEA type 1 family	LEA4-5	5.02227
9	Solyc10g083400.1.1	Solyc10g083400.1.1	annotation not available	CYP94C1	2.34212
10	Solyc00g136260.1.1	Solyc00g136260.1.1	E3 ubiquitin-protein ligase ATL23	AT5G42200	1.96774
11	Solyc03g046380.1.1	Solyc03g046380.1.1	Unknown protein; Has 45 Blast hits to 45 proteins in 13 species: Archae - 0; Bacteria - 0; Metazoa - 0; Fungi - 0; Plants - 45; Viruses - 0; Other Eukaryotes - 0 (source: NCBI BLink)	AT2G21820	3.24194
12	Solyc08g006800.1.1	Solyc08g006800.1.1	uncharacterized protein LOC101251603	AT4G31830	Exclusive
13	LOC544000	Solyc07g006380.2.1	Flower-specific gamma-thionin-like protein/acidic protein ; Belongs to the DEFL family	LCR75	2.55239
14	JA2	Solyc12g013620.1.1	Jasmonic acid 2; Transcription factor involved in abscisic acid-mediated stomatal closure . Regulates the expression of NCED1, a gene involved in the biosynthesis of abscisic acid (ABA) . Required for the stomatal closure induced by the bacterial pathogen Pseudomonas syringae pv tomato DC3000, but not for stomatal reopening	RD26	2.64278
15	JA2L	Solyc07g063410.2.1	Uncharacterized protein; Transcription factor that acts downstream of MYC2 in the jasmonate-mediated response to Botrytis cinerea infection . With MYC2 forms a transcription module that regulates wounding-responsive genes . Involved in jasmonate- and coronatine-mediated stomatal reopening in response to Pseudomonas syringae pv tomato DC3000 infection . Regulates the expression of threonine deamin…	RD26	2.2678
16	Solyc09g082110.2.1	Solyc09g082110.2.1	late embryogenesis abundant protein D-34-like	AT3G22490	Exclusive
17	Solyc09g008770.2.1	Solyc09g008770.2.1	annotation not available	ECP63	2.0572
18	Solyc02g071770.2.1	Solyc02g071770.2.1	annotation not available	AT5G45690	2.87065
19	Solyc12g089300.1.1	Solyc12g089300.1.1	annotation not available	GASA1	6.10417
20	Solyc01g087460.1.1	Solyc01g087460.1.1	probable protein phosphatase 2C 58	AT2G34740	Exclusive
21	Solyc03g116390.2.1	Solyc03g116390.2.1	Late embryogenesis abundant protein	AT3G15670	4.45184
22	Solyc06g048840.2.1	Solyc06g048840.2.1	Uncharacterized protein; Stress induced protein	GEA6	2.46483
23	Serpin-ZX	Solyc04g079460.1.1	serpin-ZX	SERPIN1	2.88581
24	ZF2	Solyc01g107170.2.1	annotation not available	ZF2	3.17869
25	TFHS1	Solyc09g075210.2.1	Indole-3-acetic acid-induced protein ARG2; Heat shock protein; Lycopersicum esculentum mRNA sequence	SAG21	2.27325
26	Solyc05g006220.2.1	Solyc05g006220.2.1	annotation not available	ILL2	2.07003
ABA signaling (23 genes).
No	ID S. lycopersicum	Identifier	Annotation	Homologue A. thaliana	LOG2
1	Solyc09g009490.2.1	Solyc09g009490.2.1	Protein abscisic acid-insensitive 5 isoform x1; Uncharacterized protein; Basic-leucine zipper (bZIP) transcription factor family protein	ABI5	1.79354
2	Solyc05g050220.2.1	Solyc05g050220.2.1	annotation not available	GBF3	1.83725
3	LOC544162	Solyc02g090890.2.1	Zeaxanthin epoxidase, chloroplastic; Converts zeaxanthin into antheraxanthin and subsequently violaxanthin. Involved in the epoxidation of zeaxanthin. Plays an important role in resistance to stresses, seed development and dormancy	ABA1	1.9382
4	CrtR-b2	Solyc03g007960.2.1	Beta-carotene 3-hydroxylase; Carotene beta-hydroxylase ; Belongs to the sterol desaturase family	At4g25700	2.3131
5	Solyc09g091600.2.1	Solyc09g091600.2.1	annotation not available	AT1G04770	1.73882
6	5PT2	Solyc00g009110.2.1	inositol-1,4,5-triphosphate-5-phosphatase	SPDS1	1.76671
7	Solyc01g086730.2.1	Solyc01g086730.2.1	Probable magnesium transporter nipa8; Probable magnesium transporter; Acts as a Mg(2+) transporter. Can also transport other divalent cations such as Fe(2+), Sr(2+), Ba(2+), Mn(2+) and Co(2+) but to a much less extent than Mg(2+)	AT3G26670	3.0179
8	Solyc04g081020.2.1	Solyc04g081020.2.1	annotation not available	BBX21	1.20869
9	Solyc06g050500.2.1	Solyc06g050500.2.1	annotation not available	PYL4	1.12429
10	CIPK11	Solyc06g082440.1.1	Carbon catabolite-derepressing protein kinase; Belongs to the protein kinase superfamily	SIP4	1.37107
11	Solyc07g040990.2.1	Solyc07g040990.2.1	annotation not available	ABI2	1.00385
12	Solyc12g095970.1.1	Solyc12g095970.1.1	annotation not available	PYL2	1.28653
13	Solyc03g095780.1.1	Solyc03g095780.1.1	abscisic acid receptor PYL4	PYL4	1.12429
14	Solyc06g051940.2.1	Solyc06g051940.2.1	protein phosphatase 2C	PP2CA	2.12733
15	Solyc03g007230.2.1	Solyc03g007230.2.1	annotation not available	PP2CA	1.55128
16	Solyc05g052980.2.1	Solyc05g052980.2.1	annotation not available	PP2CA	1.01859
17	Solyc08g013680.2.1	Solyc08g013680.2.1	soluble inorganic pyrophosphatase PPA1-like	PPA5	Exclusive
18	Solyc08g078200.1.1	Solyc08g078200.1.1	plasma membrane ATPase 1-like	HA11	Exclusive
19	Solyc02g078190.2.1	Solyc02g078190.2.1	V-type proton ATPase subunit G 1-like	VATG3	Exclusive
20	Solyc06g084320.1.1	Solyc06g084320.1.1	EID1-like F-box protein 3	EDL3	1.58119
21	Solyc06g007970.2.1	Solyc06g007970.2.1	annotation not available	ATSDI1	2.76448
22	Solyc08g080100.2.1	Solyc08g080100.2.1	agamous-like MADS-box protein AGL19	AGL19	2.3113
23	SP3D	Solyc03g063100.1.1	protein single flower truss	FT
Stem cell maintenance of meristems (46 genes).
No	ID S. lycopersicum	Identifier	Annotation	Homologue A. thaliana	LOG2
1	Solyc08g081610.2.1	Solyc08g081610.3	probable WRKY transcription factor 29	WRKY29	1.00478
2	Solyc04g014690.2.1	Solyc04g014690.2.1		HT1	1.3684
3	ca3	Solyc02g067750.2.1	Carbonic anhydrase; Reversible hydration of carbon dioxide	CA3	3.05593
4	ca1	Solyc05g005490.2.1	Carbonic anh isoform 2; Carbonic anhydrase; Reversible hydration of carbon dioxide	CA1	1.34819
5	Syntaxin-121	Solyc01g006950.2.1	Uncharacterized protein; Belongs to the syntaxin family	SYP121	1.41918
6	Solyc10g083880.1.1	Solyc10g083880.1.1	Uncharacterized protein; Belongs to the MIP/aquaporin (TC 1.A.8) family	GAMMA-TIP	4.97696
7	ACI49	Solyc09g005830.1.1	Exocyst complex component exo70h1; Component of the exocyst complex	EXO70H4	1.7778
8	Solyc05g050210.2.1	Solyc05g050210.2.1	Gdsl esterase/lipase at4g01130-like; Belongs to the 'GDSL' lipolytic enzyme family	AT4G01130	1.3393
9	GLB1	Solyc06g009400.2.1	non-symbiotic hemoglobin class 1	GLB1	1.08688
10	CYN	Solyc09g090430.2.1	Cyanate hydratase; Catalyzes the reaction of cyanate with bicarbonate to produce ammonia and carbon dioxide	CYN	1.56575
11	Solyc06g010250.2.1	Solyc06g010250.2.1	annotation not available	NRT2.4	2.22716
12	Solyc09g072720.1.1	Solyc09g072720.1.1	exocyst complex component EXO84B-like	AT1G10385	Exclusive
13	Solyc08g075570.2.1	Solyc08g075570.2.1	Uncharacterized protein; Solute:sodium symporters;urea transmembrane transporters; Belongs to the sodium:solute symporter (SSF) (TC 2.A.21) family	DUR3	1.537
14	ST2.1	Solyc04g054730.2.1	Sulfate transporter 2.1-like protein; Slufate transporter 2;1	SULTR2;1	1.38631
15	Solyc10g005500.2.1	Solyc10g005500.2.1	annotation not available	AT1G16310	1.32447
16	Solyc12g010410.1.1	Solyc12g010410.1.1	annotation not available	KNAT3	1.18059
17	Solyc05g054820.1.1	Solyc05g054820.1.1	exocyst complex component EXO70H1	EXO70H2	1.7778
18	BL3	Solyc08g081400.2.1	Bell-like homeodomain protein 3; Hop-interacting protein THI035	BEL1	1.4691
19	Solyc12g087830.1.1	Solyc12g087830.1.1	MADS-box transcription factor 23	MAF3	Exclusive
20	SP9D	Solyc09g009560.1.1	Phosphatidylethanolamine-binding protein; SP9D	TFL1	2.01482
21	NRAMP1	Solyc11g018530.1.1	root-specific metal transporter	NRAMP1	Exclusive
22	Solyc06g084140.2.1	Solyc06g084140.2.1	sulfate transporter 3.1-like	SULTR3;1	1.67169
23	Solyc03g120250.2.1	Solyc03g120250.2.1	probable sulfate transporter 3.4	SULTR3;4	Exclusive
24	Solyc10g076480.1.1	Solyc10g076480.1.1	Ammonium transporter, amt family; Ammonium transporter 2	AMT2	1.06064
25	Solyc09g089590.1.1	Solyc09g089590.1.1	transcriptional regulator SUPERMAN-like	SUP	Exclusive
26	Solyc01g087150.2.1	Solyc01g087150.2.1	Protein detoxification 43; MATE efflux family protein; Belongs to the multi antimicrobial extrusion (MATE) (TC 2.A.66.1) family	FRD3	1.1874
27	Solyc02g069180.2.1	Solyc02g069180.2.1	BOI-related E3 ubiquitin-protein ligase 1	BRG3	1.10169
28	FRO1	Solyc01g094910.2.1	Uncharacterized protein; Ferric-chelate reductase	At1g01590	1.81074
29	Solyc01g092950.2.1	Solyc01g092950.2.1	MADS-box protein SOC1-like	AGL20	1.00568
30	Solyc10g017630.1.1	Solyc10g017630.1.1	MADS-box protein SOC1-like isoform X1	AGL20	Exclusive
31	LeSPL-CNR	Solyc02g077920.2.1	Squamosa promoter-binding-like protein; Squamosa promoter binding-like protein	SPL3	1.01222
32	Solyc01g080960.2.1	Solyc01g080960.2.1	At-hook motif nuclear-localized protein 23; Transcription factor that specifically binds AT-rich DNA sequences related to the nuclear matrix attachment regions (MARs)	AT4G17800	2.72769
33	LOC778307	Solyc04g081000.2.1	Mads-box transcription factor, plant; Floral homeotic protein DEFICIENS	AP3	3.69511
34	Solyc04g080550.2.1	Solyc04g080550.2.1	annotation not available	AT1G75290	2.32478
35	FUL2	Solyc03g114830.2.1	agamous-like MADS-box protein AGL8 homolog	AGL8	1.77341
36	Solyc08g067230.2.1	Solyc08g067230.2.1	annotation not available	PI	3.59153
37	Solyc10g079680.1.1	Solyc10g079680.1.1	annotation not available	bHLH38	3.66786
38	VAHOX1	Solyc03g113270.2.1	Homeobox-leucine zipper protein hat5-like; Homeobox	HAT5	1.22654
39	LOC543885	Solyc05g015750.2.1	Mads-box protein 5; Probable transcription factor active in inflorescence development and floral organogenesis	SEP3	4.71687
40	LOC543884	Solyc03g114840.2.1	Mads-box transcription factor, plant; MADS-box transcription factor that acts redundantly with J2 to control meristem maturation and inflorescence architecture	SEP4	3.15983
41	ERF1	Solyc05g051200.1.1	ethylene response factor	ERF1	1.46239
42	NAP1	Solyc05g007770.2.1	Nac transcription factor family protein; Transcription factor that binds DNA motifs 5'- CGT[AG](5N)NACG[ACT][AC][AT][ACG][ACT]-3' and 5'- CACG[ACT][AC][AT][AGT][CT]-3' in target genes promoters. Promotes leaf senescence and reduces fruit yield and sugar content, probably by establishing abscisic acid (ABA) homeostasis	GRL	1.31987
43	Solyc04g079190.2.1	Solyc04g079190.2.1	Probable carboxylesterase 2; alpha/beta-Hydrolases superfamily protein	AT1G47480	1.16595
44	NITF	Solyc04g054320.2.1	Leucine-zipper transcription factor	TGA1	1.10104
45	bHLH1	Solyc03g097820.1.1	annotation not available	GL3	2.14807
46	Solyc01g087990.2.1	Solyc01g087990.2.1	Agamous-like mads-box protein agl15 isoform x2; Uncharacterized protein; AGAMOUS-like 15	AGL15	1.48653
	Phenylpropanoid biosynthesis (64 genes).
No	ID S. lycopersicum	Identifier	Annotation	Homologue A. thaliana	LOG2
1	Solyc02g092580.2.1	Solyc02g092580.2.1	Peroxidase 51; Removal of H(2)O(2), oxidation of toxic reductants, biosynthesis and degradation of lignin, suberization, auxin catabolism, response to environmental stresses such as wounding, pathogen attack and oxidative stress	AT4G37530	2.14149
2	Solyc01g104860.2.1	Solyc01g104860.2.2	Peroxidase 43-like isoform x1; Removal of H(2)O(2)	AT4G25980	2.98
3	Solyc02g082090.2.1	Solyc02g082090.2.1	peroxidase 7	AT1G30870	Exclusive
4	Solyc04g076770.2.1	Solyc04g076770.2.1	peroxidase 9	AT1G44970	3.06157
5	alpha-DOX2	Solyc03g119060.2.1	alpha-DOX2	DOX2	6.09671
6	LOC543895	Solyc02g087070.2.1	Uncharacterized protein; Alpha-DOX1	DOX1	2.80211
7	Solyc05g006230.1.1	Solyc05g006230.1.1	peroxidase 6	AT1G24110	Exclusive
8	Solyc09g007520.2.1	Solyc09g007520.2.1	Peroxidase 21; Peroxidase; Removal of H(2)O(2), oxidation of toxic reductants, biosynthesis and degradation of lignin, suberization, auxin catabolism, response to environmental stresses such as wounding, pathogen attack and oxidative stress	AT2G37130	1.09959
9	Solyc10g078890.1.1	Solyc10g078890.1.1	Peroxidase a2; Removal of H(2)O(2), oxidation of toxic reductants, biosynthesis and degradation of lignin, suberization, auxin catabolism, response to environmental stresses such as wounding, pathogen attack and oxidative stress	PA2	4.35308
10	Solyc02g090470.2.1	Solyc02g090470.2.1	Peroxidase 10; Peroxidase; Removal of H(2)O(2), oxidation of toxic reductants, biosynthesis and degradation of lignin, suberization, auxin catabolism, response to environmental stresses such as wounding, pathogen attack and oxidative stress	AT1G49570	4.65569
11	Solyc08g069040.2.1	Solyc08g069040.2.1	Peroxidase 45-like; Removal of H(2)O(2), oxidation of toxic reductants, biosynthesis and degradation of lignin, suberization, auxin catabolism, response to environmental stresses such as wounding, pathogen attack and oxidative stress	AT4G37530	1.1647
12	Solyc03g080150.2.1	Solyc03g080150.2.1	Peroxidase 5; Removal of H(2)O(2), oxidation of toxic reductants, biosynthesis and degradation of lignin, suberization, auxin catabolism, response to environmental stresses such as wounding, pathogen attack and oxidative stress	RCI3	1.43272
13	Solyc01g101050.2.1	Solyc01g101050.2.1	peroxidase 5-like	AT4G33420	2.60315
14	Solyc02g084790.2.1	Solyc02g084790.2.1	peroxidase 72	AT5G66390	3.74621
15	Solyc00g072400.2.1	Solyc00g072400.2.1	peroxidase	PRX52	1.46662
16	Solyc03g121630.2.1	Solyc03g121630.2.1	Uncharacterized protein; FAR1-related sequence 4	FRS4	1.01938
17	Solyc06g074710.1.1	Solyc06g074710.1.1	annotation not available	HCT	4.26941
18	Solyc05g047530.2.1	Solyc05g047530.2.1	Uncharacterized protein; Trans-cinnamate 4-monooxygenase ; Belongs to the cytochrome P450 family	C4H	1.30675
19	Solyc07g006670.1.1	Solyc07g006670.1.1	annotation not available	AT3G26040	1.13001
20	Solyc12g007030.1.1	Solyc12g007030.1.1	Uncharacterized protein; Aldehyde dehydrogenase 2C4; Belongs to the aldehyde dehydrogenase family	ALDH2C4	1.34343
21	Solyc00g282510.1.1	Solyc00g282510.1.1	phenylalanine ammonia-lyase-like	PAL1	1.7301
22	Solyc11g066640.1.1	Solyc11g066640.1.1	agmatine coumaroyltransferase-2-like	HCT	Exclusive
23	Solyc01g107910.2.1	Solyc01g107910.2.1	annotation not available	CCoAOMT1	1.32702
24	CCR2	Solyc03g116910.2.1	Cinnamoyl-CoA reductase	CRTISO	1.16225
25	hqt	Solyc07g005760.2.1	Hydroxycinnamoyl-coa:quinate hydroxycinnamoyl transferase; Hydroxycinnamoyl CoA quinate transferase	HCT	1.0002
26	Solyc01g107590.2.1	Solyc01g107590.2.1	annotation not available	CAD5	1.53334
27	NAP2	Solyc04g005610.2.1	Nac transcription factor 29; Transcription factor that binds DNA motifs 5'- CGT[AG](5N)NACG[ACT][AC][AT][ACG][ACT]-3' and 5'- CACG[ACT][AC][AT][AGT][CT]-3' in target genes promoters. Promotes leaf senescence (developmental, light-induced and ABA-induced senescence) and regulates fruit yield and sugar content, probably by establishing abscisic acid (ABA) homeostasis. Activates the expression of se…	ABCI21	1.9415
28	CHS1	Solyc09g091510.2.1	Chalcone synthase 1; The primary product of this enzyme is 4,2',4',6'- tetrahydroxychalcone (also termed naringenin-chalcone or chalcone) which can under specific conditions spontaneously isomerize into naringenin	AT1G17610	2.75807
29	F3H	Solyc02g083860.2.1	Naringenin 3-dioxygenase; Uncharacterized protein; Flavanone 3 beta-hydroxylase ; Belongs to the iron/ascorbate-dependent oxidoreductase family	F3H	1.66935
30	Solyc01g094360.2.1	Solyc01g094360.2.1	transcription factor MYB41-like	MYB17	1.46539
31	Solyc06g005310.2.1	Solyc06g005310.2.1	annotation not available	MYB59	3.69432
32	Solyc12g005980.1.1	Solyc12g005980.1.1	Uncharacterized protein; CONTAINS InterPro DOMAIN/s: WLM (InterPro:IPR013536), PUB domain (InterPro:IPR018997), PUG domain (InterPro:IPR006567); BEST Arabidopsis thaliana protein match is: zinc ion binding (TAIR:AT1G55915.1); Has 30201 Blast hits to 17322 proteins in 780 sp /.../ Archae - 12; Bacteria - 1396; Metazoa - 17338; Fungi - 3422; Plants - 5037; Viruses - 0; Other Eukaryotes - 2996 (sour…	AT5G35690	1.06527
33	Solyc09g089640.2.1	Solyc09g089640.2.1	Uncharacterized protein loc101243639; Protein of unknown function (DUF668)	AT3G23160	1.0087
34	Solyc07g066330.2.1	Solyc07g066330.2.1	annotation not available	NAC1	2.31211
35	Solyc07g006750.2.1	Solyc07g006750.2.1	Transcription factor myb, plant; Myb domain protein 36	MYB36	3.58447
36	Solyc05g052240.2.1	Solyc05g052240.2.1	Chalcone-flavonone isomerase family protein; Chalcone-flavanone isomerase family protein; Belongs to the chalcone isomerase family	CHIL	1.2027
37	Solyc01g099200.2.1	Solyc01g099200.2.1	probable linoleate 9S-lipoxygenase 5	LOX1	3.10124
38	LOXB	Solyc01g099190.2.1	linoleate 9S-lipoxygenase B	LOX1	Exclusive
39	loxC	Solyc01g006540.2.1	lipoxygenase	LOX2	1.12447
40	Solyc10g079410.1.1	Solyc10g079410.1.1	annotation not available	SDP1	3.42477
41	ACO3	Solyc09g089580.2.1	1-aminocyclopropane-1-carboxylate oxidase homolog	ACO3	2.92375
42	Solyc12g005380.1.1	Solyc12g005380.1.1	annotation not available	DGK5	3.09906
43	Solyc03g120430.2.1	Solyc03g120430.2.1	D-glycerate 3-kinase, chloroplastic	AT1G80380	2.43666
44	LOC544106	Solyc07g056540.2.1	glycolate oxidase	GOX1	1.0067
45	fdh	Solyc02g086880.2.1	Formate dehydrogenase, mitochondrial; Catalyzes the NAD(+)-dependent oxidation of formate to carbon dioxide. Involved in the cell stress response; Belongs to the D-isomer specific 2-hydroxyacid dehydrogenase family. FDH subfamily	FDH	1.0557
46	ppc2	Solyc07g062530.2.1	Uncharacterized protein; Phosphoenolpyruvate carboxylase 2	PPC2	1.31176
47	Solyc11g011330.1.1	Solyc11g011330.1.1	8-hydroxygeraniol dehydrogenase	ELI3-2	1.29349
48	AS1	Solyc06g007180.2.1	Asparagine synthase (glutamine-hydrolysing); Uncharacterized protein; Asparagine synthetase	AS1	1.61771
49	GAD3	Solyc01g005000.2.1	glutamate decarboxylase	GAD3	1.07652
50	GABA-TP1	Solyc07g043310.2.1	Gamma aminobutyrate transaminase 1, mitochondrial; Transaminase that degrades gamma-amino butyric acid (GABA) and uses pyruvate or glyoxylate as amino-group acceptor. Cannot use beta-alanine, ornithine, acetylornithine, serine, glycine, asparagine, glutamine, glutamate, valine, leucine, isoleucine, methionine, phenylalanine, histidine, lysine, arginine, aspartate, threonine, tyrosine, tryptophan,…	POP2	1.39846
51	GSH1	Solyc08g081010.2.1	Glutamate--cysteine ligase, chloroplastic	GSH1	1.14758
52	Solyc02g082850.2.1	Solyc02g082850.2.1	annotation not available	SERAT3;2	1.5467
53	lap2	Solyc12g010020.1.1	Leucine aminopeptidase 1, chloroplastic; Presumably involved in the processing and regular turnover of intracellular proteins	LAP2	2.96077
54	cevi57	Solyc03g020050.2.1	Proteinase inhibitor type-2 CEVI57	Non homologs	6.21034
55	MAPK4	Solyc11g072630.1.1	Mitogen-activated protein kinase 1/3; Belongs to the protein kinase superfamily. Ser/Thr protein kinase family. MAP kinase subfamily	MPK4	1.31591
56	Solyc07g063010.2.1	Solyc07g063010.2.1	Uncharacterized protein loc101257879; 3-hydroxyacyl-CoA dehydrogenase family protein	AT3G15290	1.06147
57	Solyc06g068930.1.1	Solyc06g068930.1.1	annotation not available	JAZ3	1.60724
58	opr2	Solyc01g103390.2.1	12-oxophytodienoate reductase-like protein; May be involved in the biosynthesis or metabolism of oxylipin signaling molecules	OPR2	1.15572
59	Solyc01g106060.2.1	Solyc01g106060.2.1	annotation not available	AT2G23970	1.68197
60	Solyc01g108790.1.1	Solyc01g108790.1.1	annotation not available	AT2G30650	1.71924
61	Solyc01g105370.2.1	Solyc01g105370.2.1	Uncharacterized protein loc101251627; Aldolase-type TIM barrel family protein	AT5G64250	1.54888
62	Solyc02g068310.2.1	Solyc02g068310.2.1	annotation not available	AT1G14130	1.54585
63	Solyc06g073560.2.1	Solyc06g073560.2.1	annotation not available	IVD	1.11112
64	Solyc05g007060.2.1	Solyc05g007060.2.1	Unknown protein; INVOLVED IN: biological_process unknown; LOCATED IN: chloroplast; EXPRESSED IN: 24 plant structures; EXPRESSED DURING: 14 growth stages; BEST Arabidopsis thaliana protein match is: unknown protein (TAIR:AT1G27030.1); Has 540 Blast h /.../ 538 proteins in 187 species: Archae - 0; Bacteria - 333; Metazoa - 0; Fungi - 0; Plants - 67; Viruses - 0; Other Eukaryotes - 140 (source: NCBI…	AT1G07040	1.78551
Homeobox (20 genes).
No	ID S. lycopersicum	Identifier	Annotation	Homologue A. thaliana	LOG2
1	Solyc11g073120.1.1	Solyc11g073120.1.1	annotation not available	MYB48	3.41653
2	Solyc04g074320.1.1	Solyc04g074320.1.1	protein TRANSPARENT TESTA 1	TT1	Exclusive
3	Laccase-14-like	Solyc04g072280.2.1	Laccase-14-like; Laccase; Lignin degradation and detoxification of lignin-derived products; Belongs to the multicopper oxidase family	LAC14	2.01775
4	Solyc03g019690.1.1	Solyc03g019690.1.1	annotation not available	AT1G17860	5.00368
5	Solyc03g098740.1.1	Solyc03g098740.1.1	annotation not available	AT1G17860	4.20294
6	Solyc03g020060.2.1	Solyc03g020060.2.1	annotation not available	Non homologs	3.49961
7	PR-P2	Solyc01g097240.2.1	Pathogenesis-related protein p2 precursor; Pathogenesis-related protein P2	PR4	1.36897
8	Solyc04g064540.2.1	Solyc04g064540.2.1	Transcription factor myb119-like; Myb domain protein 69	MYB54	1.45213
9	Solyc01g111070.2.1	Solyc01g111070.2.1	Type iii polyketide synthase b; Chalcone and stilbene synthase family protein; Belongs to the chalcone/stilbene synthases family	LAP5	2.57726
10	Solyc02g086770.2.1	Solyc02g086770.2.1	cinnamoyl-CoA reductase-like SNL6	AT5G14700	1.99441
11	Solyc12g009110.1.1	Solyc12g009110.1.1	Acetylserotonin o-methyltransferase; Belongs to the class I-like SAM-binding methyltransferase superfamily. Cation-independent O-methyltransferase family	AT4G35160	1.04642
12	Solyc02g065470.1.1	Solyc02g065470.1.1	Uncharacterized protein; CAP (Cysteine-rich secretory proteins, Antigen 5, and Pathogenesis-related 1 protein) superfamily protein	AT5G66590	1.25752
13	Solyc04g005480.1.1	Solyc04g005480.1.1	annotation not available	AT2G03440	1.17244
14	SIP	Solyc07g065980.2.1	Uncharacterized protein; Alkaline alpha-galactosidase seed imbibition protein	SIP1A	1.15569
15	GolS2	Solyc02g084980.2.1	Inositol 3-alpha-galactosyltransferase; Galactinol synthase 2; Galactinol synthase involved in the biosynthesis of raffinose family oligosaccharides (RFOs) that function as osmoprotectants. May promote plant stress tolerance (By similarity); Belongs to the glycosyltransferase 8 family. Galactosyltransferase subfamily	GolS2	1.02839
16	Solyc07g006220.1.1	Solyc07g006220.1.1	UDP-glucuronate 4-epimerase 1	GAE1	1.30748
17	Solyc12g010540.1.1	Solyc12g010540.1.1	annotation not available	GAE1	1.30748
18	Solyc06g069550.1.1	Solyc06g069550.1.1	annotation not available	UGD2	1.43378
19	Solyc08g082440.2.1	Solyc08g082440.2.1	Udp-glucose 4-epimerase gepi48; Belongs to the NAD(P)-dependent epimerase/dehydratase family	UGE5	1.28654
20	Solyc10g055820.1.1	Solyc10g055820.1.1	annotation not available	HCHIB	2.56235
	Spermidine (15 genes) .
No	ID S. lycopersicum	Identifier	Annotation	Homologue A. thaliana	LOG2
1	ACS8	Solyc03g043890.2.1	1-aminocyclopropane-1-carboxylate synthase 8	ACS8	Exclusive
2	Solyc02g036350.2.1	Solyc02g036350.2.1	1-aminocyclopropane-1-carboxylate oxidase	EFE	2.46785
3	ACS5	Solyc04g077410.2.1	1-aminocyclopropane-1-carboxylate synthase 5; 1-aminocyclopropane-1-carboxylate synthase	ACS5	3.09859
4	ACO1	Solyc07g049530.2.1	1-aminocyclopropane-1-carboxylate oxidase 1	EFE	1.16907
5	Solyc02g089610.1.1	Solyc02g089610.1.1	S-adenosylmethionine decarboxylase proenzyme	AT3G25570	2.41541
6	pmt	Solyc06g053510.2.1	putrescine N-methyltransferase	SPDS1	Exclusive
7	cuAO	Solyc08g079430.2.1	Copper amine oxidase precursor; Amine oxidase	AT4G12290	2.25492
8	Solyc06g048530.2.1	Solyc06g048530.2.1	hydroxyacylglutathione hydrolase cytoplasmic	GLY2	Exclusive
9	Solyc06g062430.2.1	Solyc06g062430.2.1	annotation not available	MIOX1	1.12368
10	Solyc09g075070.2.1	Solyc09g075070.2.1	beta-glucosidase 11 isoform X1	BGLU11	1.19214
11	Solyc07g063370.2.1	Solyc07g063370.2.1	beta-glucosidase 18-like	BGLU46	1.0987
12	Solyc11g008820.1.1	Solyc11g008820.1.1	Endoglucanase 12; Endoglucanase; Six-hairpin glycosidases superfamily protein	KOR2	1.33669
13	Solyc01g094380.2.1	Solyc01g094380.2.1	annotation not available	DTA2	2.45423
14	Solyc08g074970.1.1	Solyc08g074970.1.1	Uncharacterized protein loc101261544; UDP-Glycosyltransferase superfamily protein	AT4G19460	2.26359
15	Solyc08g059710.2.1	Solyc08g059710.2.1	Uncharacterized protein; CONTAINS InterPro DOMAIN/s: C2 calcium-dependent membrane targeting (InterPro:IPR000008); BEST Arabidopsis thaliana protein match is: unknown protein (TAIR:AT5G04860.1); Has 108 Blast hits to 69 proteins in 11 species: Archae - 0; Bacteria - 0; Meta /.../0; Fungi - 0; Plants - 108; Viruses - 0; Other Eukaryotes - 0 (source: NCBI BLink)	AT3G11760	2.11789
